# Supplementary material for: Growth and reproductive performance responses to post-weaning supplementation of early and normally-weaned Brahman crossbred heifers raised in tropical rangelands
Source: PLoS One. 2022 Feb 10;17(2):e0263786. doi: 10.1371/journal.pone.0263786 (PMC8830633; doi:10.1371/journal.pone.0263786)
Supplement: S1 File — (XLSX) [file pone.0263786.s001.xlsx]

## Sheet: LWG_HHG_HWG_BCS
pen	group	treat	block	lwg	hhg	hwg	bcs	period
1	EW	4	1	89	72.4	18.7	3.375	1stdry
2	NW	4	1	152	69.04	28.24	3.8	1stdry
3	NW	5	1	203	70.08	23.88	3.7	1stdry
4	NW	3	1	181.25	65.08	18.54	3.5	1stdry
5	EW	2	1	164.75	72.775	8.375	3	1stdry
6	EW	3	1	168.333	68.975	17.625	3	1stdry
7	NW	1	1	192.75	57.24	7.86	3	1stdry
8	EW	1	1	264	56.45	7.85	2.625	1stdry
9	EW	5	1	328.25	85.975	28.3	3.375	1stdry
10	NW	2	1	411.75	54.16	5.86	3.3	1stdry
11	NW	3	3	340.667	60.6	11.1	3.1	1stdry
12	EW	2	3	342.75	57.1333	2.56667	2.83333	1stdry
13	NW	4	3	443.75	66.86	19.12	3.7	1stdry
14	EW	5	3	368	67.425	15.825	3.125	1stdry
15	NW	1	3	317.75	48.08	8.42	3	1stdry
16	NW	3	2	33.2	60.1	14.28	3.3	1stdry
17	NW	2	2	173.6	61.85	14.9	3	1stdry
18	NW	5	2	51.8	73.26	33.78	3.8	1stdry
19	EW	5	2	154	79.8	18.575	3.125	1stdry
20	EW	1	2	256	50.25	6.825	2.85	1stdry
21	EW	3	2	201.2	70	20.775	3	1stdry
22	NW	1	2	393	53.18	13.22	3	1stdry
23	EW	4	2	334.2	74.9667	21.3333	3.5	1stdry
24	EW	2	2	287.6	47.275	14.725	3	1stdry
25	NW	4	2	493.8	62.2	25.44	3.7	1stdry
26	EW	1	3	366.4	61.85	17.425	2.625	1stdry
27	EW	3	3	388.6	71.225	21.875	3.125	1stdry
28	EW	4	3	434.6	78.275	25.625	3.375	1stdry
29	NW	2	3	504.6	55.88	13.46	3.1	1stdry
30	NW	5	3	476.4	63.54	25.06	3.7	1stdry
1	EW	4	1	355	34.95	30.95	3.125	1stwet
2	NW	4	1	407.5	19.56	23.36	3.4	1stwet
3	NW	5	1	432.5	15.42	28.34	3.3	1stwet
4	NW	3	1	437.5	25.28	28.54	3	1stwet
5	EW	2	1	343.333	25.35	25.4	3	1stwet
6	EW	3	1	403.333	34.525	29.475	2.875	1stwet
7	NW	1	1	317.5	12.68	21.52	3.1	1stwet
8	EW	1	1	470	31.75	21.075	2.625	1stwet
9	EW	5	1	445	26.3	16.4	2.875	1stwet
10	NW	2	1	410	21.68	26.86	3.3	1stwet
11	NW	3	3	386.667	31.9	24.44	3.2	1stwet
12	EW	2	3	322.5	32.0333	36.3667	2.83333	1stwet
13	NW	4	3	277.5	27.78	28.36	3.1	1stwet
14	EW	5	3	285	37.75	27.2	2.875	1stwet
15	NW	1	3	300	20.6	24.72	3.1	1stwet
16	NW	3	2	402	18.78	26.7	3.2	1stwet
17	NW	2	2	428	27.675	27.575	3.25	1stwet
18	NW	5	2	432	24.06	18.92	2.9	1stwet
19	EW	5	2	494	33.825	21.025	2.875	1stwet
20	EW	1	2	442.5	37.6	28.075	2.875	1stwet
21	EW	3	2	384	40.975	35.6	2.875	1stwet
22	NW	1	2	376	28.92	30.18	3.1	1stwet
23	EW	4	2	360	40.9	42.4333	3.16667	1stwet
24	EW	2	2	380	40.675	34.6	2.83333	1stwet
25	NW	4	2	354	19.62	29.12	3.1	1stwet
26	EW	1	3	366	30.825	33.975	3	1stwet
27	EW	3	3	326	32.725	33.9	2.875	1stwet
28	EW	4	3	352	36.8	22.275	3	1stwet
29	NW	2	3	260	28.7	32.82	3.1	1stwet
30	NW	5	3	280	18.76	28.04	3.2	1stwet
1	EW	4	1	4.33681e-16	38.075	17.05	2.875	2nddry
2	NW	4	1	27.5	24.05	17.36	3	2nddry
3	NW	5	1	87.5	27.32	25.46	2.8	2nddry
4	NW	3	1	-17.5	24.84	18	2.8	2nddry
5	EW	2	1	26.6667	24.85	22.5	2.75	2nddry
6	EW	3	1	33.3333	17.1	18.6	2.5	2nddry
7	NW	1	1	7.5	30.44	19.86	2.8	2nddry
8	EW	1	1	2.5	34.175	14.725	2.625	2nddry
9	EW	5	1	10	20.95	24.075	2.75	2nddry
10	NW	2	1	12.5	27.34	16.12	2.8	2nddry
11	NW	3	3	23.3333	31.85	12.4	2.9	2nddry
12	EW	2	3	22.5	40.4	15.9667	2.66667	2nddry
13	NW	4	3	-52.5	21.1	19.86	2.9	2nddry
14	EW	5	3	80	26.4	19.6667	2.5	2nddry
15	NW	1	3	-2.5	26.08	19.86	2.8	2nddry
16	NW	3	2	-26	25.625	15.52	3	2nddry
17	NW	2	2	40	29.5	18.625	2.875	2nddry
18	NW	5	2	38	16.12	20.48	2.65	2nddry
19	EW	5	2	24	23.325	20.925	2.5	2nddry
20	EW	1	2	-152.5	13.975	17.825	2.5	2nddry
21	EW	3	2	36	31.075	18.625	2.5	2nddry
22	NW	1	2	-118	23.6	19.24	2.9	2nddry
23	EW	4	2	-60	37.3	22.7667	2.66667	2nddry
24	EW	2	2	-64	26.9333	23.8	2.625	2nddry
25	NW	4	2	-20	27.9333	19.375	3	2nddry
26	EW	1	3	-37.5	37.275	26.375	2.75	2nddry
27	EW	3	3	-14	23.275	17.7	2.75	2nddry
28	EW	4	3	-30	24.05	18.925	2.5	2nddry
29	NW	2	3	-52	28.75	21.72	2.9	2nddry
30	NW	5	3	-44	26.08	23.62	2.8	2nddry
1	EW	4	1	470	38.075	18	3	2ndwet
2	NW	4	1	522.5	24.05	8.64	3.2	2ndwet
3	NW	5	1	525	27.32	15.36	3.3	2ndwet
4	NW	3	1	530	24.84	10.8	3.25	2ndwet
5	EW	2	1	465	24.85	27.2	3.16667	2ndwet
6	EW	3	1	543.333	17.1	16.2	3	2ndwet
7	NW	1	1	515	30.44	12.96	3.2	2ndwet
8	EW	1	1	515	34.175	19.2	3	2ndwet
9	EW	5	1	522.5	20.95	13.2	3.125	2ndwet
10	NW	2	1	490	27.34	16.8	3	2ndwet
11	NW	3	3	500	31.85	16.8	3.1	2ndwet
12	EW	2	3	497.5	40.4	23.2	3	2ndwet
13	NW	4	3	477.5	21.1	15.36	3.1	2ndwet
14	EW	5	3	452.5	26.4	13.6	3	2ndwet
15	NW	1	3	480	26.08	15.6	3.1	2ndwet
16	NW	3	2	502	25.625	16.2	3.2	2ndwet
17	NW	2	2	492	29.5	16.2	3	2ndwet
18	NW	5	2	444	16.12	12.48	3.2	2ndwet
19	EW	5	2	468	23.325	15.6	3	2ndwet
20	EW	1	2	607.5	13.975	17.4	3	2ndwet
21	EW	3	2	504	31.075	21	3	2ndwet
22	NW	1	2	586	23.6	17.28	3	2ndwet
23	EW	4	2	504	37.3	10.4	3	2ndwet
24	EW	2	2	568	26.9333	16.8	3	2ndwet
25	NW	4	2	538	27.9333	7.2	3	2ndwet
26	EW	1	3	522.5	37.275	13.2	3	2ndwet
27	EW	3	3	454	23.275	12.6	3	2ndwet
28	EW	4	3	516	24.05	17.775	3	2ndwet
29	NW	2	3	520	28.75	11.52	3	2ndwet
30	NW	5	3	480	26.08	7.2	3	2ndwet

## Sheet: Intake
pen	group	block	treat	sup	hay	total	lwg	hhg	hwg
1	EW	1	4	4.00707	19.1	23.1071	0.387	70.69	18.71
2	NW	1	4	4.04642	17	21.0464	0.48	64.18	28.24
3	NW	1	5	5.35933	19.4	24.7593	0.419	63.75	23.89
4	NW	1	3	2.24498	19	21.245	0.378	59.36	18.56
5	EW	1	2	0.929478	24.6	25.5295	0.182	67.18	8.36
6	EW	1	3	2.32862	21.8	24.1286	0.192	68.22	17.61
7	NW	1	1	0	20.9	20.9	0.026	52.34	7.86
8	EW	1	1	0	19.7	19.7	0.09	52.73	7.84
9	EW	1	5	5.87318	17.35	23.2232	0.433	82.52	28.3
10	NW	1	2	0.937757	22.25	23.1878	0.136	50.77	4.12
11	NW	3	3	2.32968	17.1	19.4297	0.271	54.64	9.35
12	EW	3	2	0.934299	21.65	22.5843	0.156	53.94	0.01
13	NW	3	4	4.07589	15.95	20.0259	0.374	63.79	19.11
14	EW	3	5	4.68713	17	21.6871	0.309	65.76	15.82
15	NW	3	1	0	22.1	22.1	0.052	44.83	7.67
16	NW	2	3	2.32449	20.05	22.3745	0.32	55.77	14.28
17	NW	2	2	0.9406	18.35	19.2906	0.243	60	14.91
18	NW	2	5	6.78076	12.4	19.1808	0.476	67.54	33.76
19	EW	2	5	5.33448	16.05	21.3845	0.358	76.49	18.58
20	EW	2	1	0	26.4	26.4	0.148	46.75	6.86
21	EW	2	3	2.11165	18	20.1116	0.256	66.48	20.78
22	NW	2	1	0	21.05	21.05	0.162	50.81	13.22
23	EW	2	4	4.13805	15.2	19.338	0.331	73.72	21.36
24	EW	2	2	0.930486	23.7	24.6305	0.16	49.69	14.73
25	NW	2	4	3.42313	20.1	23.5231	0.352	58.56	25.46
26	EW	3	1	0	24.1	24.1	0.189	59.49	17.4
27	EW	3	3	2.31207	23.15	25.4621	0.315	67.32	21.86
28	EW	3	4	4.15669	15.85	20.0067	0.333	71.82	25.61
29	NW	3	2	0.932296	20.8	21.7323	0.191	54.67	13.47
30	NW	3	5	5.72346	15.45	21.1735	0.449	58.42	25.04

## Sheet: Horm_metabol_bokemarkers
pen	group	treat	block	igf1	insulin	leptin	t3	ca	nefa	p	total.prot	urea	bap	ctx1	date
3	NW	5	1	25.3	8.25	6.7	0.95	2.08	0.35	2.6375	67.75	2.1325	NA	NA	2014-06-18
7	NW	1	1	45.225	9.475	6.3	1.6	2.2575	0.45	2.8	72.75	2.5525	NA	NA	2014-06-18
8	EW	1	1	4.85	6.8	5.4	0.65	1.625	0.8125	2.3075	60.125	2.9925	NA	NA	2014-06-18
9	EW	5	1	10.425	9.36667	3.4	0.575	1.575	0.525	2.51	66	2.91	NA	NA	2014-06-18
14	EW	5	3	11.9	8.125	6.175	1.15	1.7925	0.35	2.525	60.5	2.5425	NA	NA	2014-06-18
15	NW	1	3	15.225	8.95	6.1	1.125	1.805	0.575	2.4925	69.25	2.0075	NA	NA	2014-06-18
18	NW	5	2	30.625	11.6	7.25	1	1.87	0.75	2.15925	69.25	1.6625	NA	NA	2014-06-18
19	EW	5	2	11.375	8.325	10.925	1.35	2.02	0.65	2.14	68	3.3925	NA	NA	2014-06-18
20	EW	1	2	5.625	5.475	6.325	0.85	1.9775	0.325	2.585	69.25	2.4125	NA	NA	2014-06-18
22	NW	1	2	16.725	8	6.975	0.825	2	0.7	2.3925	60.75	2.155	NA	NA	2014-06-18
26	EW	1	3	7	9.1	4.55	0.725	1.5475	0.425	2.185	61	2.6225	NA	NA	2014-06-18
30	NW	5	3	17.775	9.075	7.05	0.925	1.895	0.275	2.635	60.5	3.1775	NA	NA	2014-06-18
3	NW	5	1	199.55	10.325	6.25	1.375	1.9	0.55	2.205	66.5	1.585	32.975	1.175	2014-12-02
7	NW	1	1	26.975	8.275	4.7	0.675	1.7525	0.65	2.245	64	1.475	25.075	1.775	2014-12-02
8	EW	1	1	6.85	4.95	4.4	1.025	1.33	0.3	2.035	56	0.92	28.525	1.7	2014-12-02
9	EW	5	1	67.05	9.95	5.5	2.725	1.51	0.35	2.35	58.75	1.455	57.9	1.825	2014-12-02
14	EW	5	3	40.0333	8.93333	8.475	1.23333	1.92	0.366667	2.4	62	1.02333	45.0333	1.6	2014-12-02
15	NW	1	3	16.275	11.575	4.9	0.875	1.805	0.275	2.19	59.75	1.075	31.125	1.35	2014-12-02
18	NW	5	2	72.325	24.475	4.7	2.175	2.035	0.3	2.4125	60	2.0475	34.65	1.975	2014-12-02
19	EW	5	2	54.075	10.775	4.75	1.625	2.1075	0.475	2.22	62	1.7325	37.85	2.1	2014-12-02
20	EW	1	2	8.425	6.475	5.85	0.95	1.8375	0.5	2.175	60.75	1.235	50.15	1.75	2014-12-02
22	NW	1	2	11.725	5.975	5.3	1.15	1.9025	0.475	2.5625	58	1.195	21.625	2.425	2014-12-02
26	EW	1	3	12.525	10.75	6.45	1.125	1.85	0.35	2.085	57.25	1.235	26.725	1.85	2014-12-02
30	NW	5	3	30.575	12.9	3.3	0.9	2.0325	0.6	2.2625	59.5	2.3375	38.275	0.975	2014-12-02
3	NW	5	1	36.85	8.025	5.1	0.925	2.3625	0.475	2.4575	74.75	2.795	29.225	1.225	2015-01-06
7	NW	1	1	57.475	6.625	3.95	1.025	2.105	0.475	2.725	69	2.175	22.475	1.675	2015-01-06
8	EW	1	1	10.35	5.475	3.525	0.975	2.06	0.55	2.3825	65.25	2.0775	28.925	1.85	2015-01-06
9	EW	5	1	34.5	6.625	2.775	1.2	2.325	0.35	2.185	65.75	2.035	31.575	1.075	2015-01-06
14	EW	5	3	39.45	8.6	7.675	0.95	2.3525	0.35	2.095	68	1.82	40.075	1.525	2015-01-06
15	NW	1	3	24.2333	8.26667	1.95	1.03333	2.37	0.65	2.7725	73.75	2.47	34.1667	1.83333	2015-01-06
18	NW	5	2	57.075	9	5.9	0.8	2.2625	0.475	2.2825	71.25	2.2725	32.625	2.6	2015-01-06
19	EW	5	2	24.775	8.625	5.85	0.775	2.1025	0.375	2.3325	70.5	1.9725	26.175	0.9	2015-01-06
20	EW	1	2	11.525	8.875	7	0.875	2.285	0.4875	1.84	70	2.535	44.25	2	2015-01-06
22	NW	1	2	21.725	10.225	7.05	0.775	2.54333	0.533333	2.56667	74	2.19667	29.075	1.55	2015-01-06
26	EW	1	3	15.875	12.275	10.7	1.025	2.1975	0.425	2.4525	72	2.025	53.75	1.9	2015-01-06
30	NW	5	3	25.55	11.975	8.2	0.625	2.495	0.55	2.265	75.5	2.5375	32.05	1.925	2015-01-06
3	NW	5	1	100.875	7.45	16.75	1.4	2.46	1.525	1.1075	74.5	7.045	NA	NA	2015-05-22
7	NW	1	1	87.425	8.95	12.225	1.65	2.43	1.1	1.84	74	6.28	NA	NA	2015-05-22
8	EW	1	1	28.375	7.2	10.35	1.925	2.3525	1.625	1.6	74.5	7.7675	NA	NA	2015-05-22
9	EW	5	1	70.8	8.5	8.95	1.7	2.5675	1.075	1.395	73.25	8.03	NA	NA	2015-05-22
14	EW	5	3	49.2	8.075	7.875	1.675	2.575	1.175	1.29875	75.875	7.37875	NA	NA	2015-05-22
15	NW	1	3	48.075	12.425	12.3	2.875	2.2925	1.175	1.5375	73.75	7.315	NA	NA	2015-05-22
18	NW	5	2	42.1333	10.3	7.9	2.03333	2.21	1.55	1.2075	77.5	7.0725	NA	NA	2015-05-22
19	EW	5	2	24.6667	14.2667	12.8667	2.16667	2.60333	0.983333	1.495	76.1667	6.69833	NA	NA	2015-05-22
20	EW	1	2	21.5	5.65	10.65	1.7	2.53667	1.43333	1.34333	74	7.25	NA	NA	2015-05-22
22	NW	1	2	28.85	9.6	12.4	1.625	2.455	1.225	1.455	76.25	7.1175	NA	NA	2015-05-22
26	EW	1	3	27.475	10.05	12.4	1.875	2.6125	1.15	1.21	77.75	8.4475	NA	NA	2015-05-22
30	NW	5	3	56.425	7.925	12.5	1.35	2.45	1.3	1.5175	78	6.73	NA	NA	2015-05-22

## Sheet: Histomorphometry
pen	treat	group	block	prol	hyper	cell.diam	cell.n	bvtv	bs	tbsp	tbth	date
3	5	NW	1	0.223	0.201633	28.0054	9.2	0.2585	0.529	0.3955	0.1595	2014-12-02
7	1	NW	1	0.216667	0.192533	24.4788	8	0.1965	0.39925	0.62625	0.157	2014-12-02
8	1	EW	1	0.1882	0.1698	28.0676	8	0.216375	0.454	0.564125	0.1565	2014-12-02
9	5	EW	1	0.234933	0.197633	29.0611	9.76	0.2145	0.474625	0.492125	0.154	2014-12-02
14	5	EW	3	0.19375	0.23875	29.9396	8.675	0.186286	0.382714	0.626	0.153286	2014-12-02
15	1	NW	3	0.210333	0.204067	27.5514	9.48	0.2075	0.424333	0.604833	0.163833	2014-12-02
18	5	NW	2	0.2215	0.229875	26.5814	9.42857	0.174875	0.360125	0.561	0.142625	2014-12-02
19	5	EW	2	0.237133	0.2237	28.5846	8.975	0.228125	0.46475	0.49025	0.164625	2014-12-02
20	1	EW	2	0.1856	0.1727	23.5705	9.1	0.187	0.385	0.599286	0.151143	2014-12-02
22	1	NW	2	0.2365	0.191	21.2549	9.15	0.2355	0.482167	0.574667	0.173833	2014-12-02
26	1	EW	3	0.18075	0.20005	27.2764	7.8	0.206	0.424625	0.517	0.14125	2014-12-02
30	5	NW	3	0.209667	0.191067	30.2663	8.25714	0.22675	0.46375	0.498	0.155	2014-12-02
3	5	NW	1	0.199133	0.1749	23.5469	7.2	0.16175	0.34775	0.591	0.126125	2015-01-06
7	1	NW	1	0.24085	0.2302	25.8425	8.11429	0.17775	0.385125	0.64825	0.14525	2015-01-06
8	1	EW	1	0.18545	0.2038	25.3998	7.65	0.154	0.318625	0.71125	0.14375	2015-01-06
9	5	EW	1	0.213567	0.204133	26.9168	9.73333	0.19	0.3935	0.472	0.125333	2015-01-06
14	5	EW	3	0.19375	0.23875	24.7989	7.52	0.188667	0.390667	0.536667	0.124667	2015-01-06
15	1	NW	3	0.213425	0.20935	23.639	6.7	0.184714	0.381429	0.567286	0.138714	2015-01-06
18	5	NW	2	0.2185	0.208833	26.6097	7.93333	0.183667	0.379	0.566833	0.134833	2015-01-06
19	5	EW	2	0.235067	0.221333	28.1633	7.6	0.20375	0.42175	0.53225	0.14175	2015-01-06
20	1	EW	2	0.20755	0.19825	24.959	9.64	0.150143	0.312286	0.64	0.119286	2015-01-06
22	1	NW	2	0.221925	0.191875	27.4841	8.35	0.191	0.39375	0.630375	0.1535	2015-01-06
26	1	EW	3	0.193	0.18245	24.7983	9.45	0.175625	0.36475	0.573125	0.126625	2015-01-06
30	5	NW	3	0.2079	0.1919	24.6501	7.9	0.1875	0.3855	0.56475	0.15175	2015-01-06

## Sheet: Repro
tag	group	block	pen	treat	pregnancy	cl.class	lw	hh
Y23102	NW	1	10	2	1	0	263	128
Y23103	NW	3	15	1	0	0	257	126
Y23104	NW	2	16	3	0	1	263	NA
Y23105	EW	3	28	4	0	0	210	119
Y23107	NW	1	10	2	0	0	252	130
Y23108	NW	2	22	1	1	0	254	132
Y23110	NW	1	2	4	1	1	296	128
Y23111	NW	3	13	4	0	0	298	132
Y23112	NW	2	25	4	1	0	273	NA
Y23113	NW	1	3	5	1	1	319	135
Y23114	NW	2	18	5	1	1	293	133
Y23115	NW	2	16	3	0	0	248	129
Y23117	EW	3	26	1	1	0	214	119
Y23118	EW	1	1	4	0	0	209	122
Y23119	NW	1	2	4	1	1	301	128
Y23120	EW	3	28	4	1	0	216	119
Y23121	NW	1	4	3	1	1	302	129
Y23122	EW	2	20	1	0	0	189	115
Y23123	EW	2	19	5	0	0	200	113
Y23124	NW	2	25	4	1	0	NA	NA
Y23125	EW	1	1	4	1	0	252	128
Y23126	NW	3	13	4	1	1	259	129
Y23127	NW	3	11	3	0	0	244	135
Y23128	EW	1	9	5	1	0	234	124
Y23129	EW	2	24	2	0	0	168	114
Y23130	NW	3	15	1	0	0	247	123
Y23131	NW	3	15	1	0	0	255	124
Y23132	NW	3	13	4	1	0	245	127
Y23133	NW	1	10	2	0	1	288	127
Y23134	NW	2	18	5	1	0	254	127
Y23135	NW	3	29	2	1	0	265	129
Y23136	NW	3	30	5	1	1	300	132
Y23140	EW	3	27	3	0	0	226	122
Y23141	EW	2	24	2	1	0	244	120
Y23142	EW	1	5	2	0	0	208	126
Y23143	EW	1	8	1	1	0	212	125
Y23144	NW	2	25	4	1	0	260	127
Y23145	EW	3	26	1	0	0	249	124
Y23146	EW	3	27	3	0	0	222	122
Y23149	NW	3	13	4	1	0	274	134
Y23150	NW	3	30	5	0	1	283	130
Y23151	EW	1	8	1	0	0	165	119
Y23154	NW	1	3	5	1	0	298	130
Y23155	EW	2	24	2	1	0	221	123
Y23156	EW	3	12	2	1	0	222	122
Y23158	NW	1	10	2	1	0	274	132
Y23159	NW	3	30	5	0	1	272	135
Y23160	NW	1	2	4	1	0	324	137
Y23161	NW	2	22	1	1	1	259	122
Y23162	NW	3	11	3	1	0	247	127
Y23164	NW	3	15	1	1	0	255	128
Y23165	NW	1	10	2	1	1	NA	132
Y23166	NW	3	11	3	1	0	271	130
Y23167	EW	3	26	1	0	0	233	125
Y23169	EW	1	8	1	0	0	202	128
Y23170	NW	2	17	2	1	1	275	133
Y23171	EW	1	5	2	1	0	201	124
Y23172	NW	2	18	5	0	0	230	130
Y23173	EW	1	6	3	0	0	258	127
Y23174	EW	1	9	5	0	0	213	126
Y23175	NW	1	4	3	0	0	314	141
Y23176	NW	3	29	2	1	0	269	132
Y23177	NW	3	30	5	1	0	275	133
Y23178	EW	3	14	5	0	0	208	124
Y23179	NW	2	18	5	1	1	301	131
Y23180	NW	2	18	5	1	1	268	134
Y23181	EW	3	14	5	0	0	240	131
Y23182	NW	2	22	1	1	0	263	132
Y23183	EW	3	28	4	0	0	233	127
Y23185	NW	2	25	4	0	0	283	133
Y23186	NW	3	11	3	0	0	276	134
Y23187	EW	2	21	3	0	0	215	124
Y23188	NW	3	29	2	1	1	279	126
Y23189	EW	2	19	5	0	0	226	121
Y23190	EW	2	23	4	1	0	234	123
Y23191	EW	3	27	3	0	0	237	126
Y23192	NW	1	3	5	1	1	272	126
Y23193	NW	1	4	3	1	0	NA	130
Y23194	EW	1	1	4	0	0	264	128
Y23195	EW	2	21	3	1	0	209	121
Y23196	NW	3	29	2	0	0	247	NA
Y23197	NW	1	7	1	1	0	254	132
Y23198	NW	2	17	2	1	0	NA	133
Y23200	EW	2	21	3	1	0	241	130
Y23203	EW	2	21	3	0	0	216	123
Y23204	EW	2	23	4	0	0	202	127
Y23205	EW	3	26	1	0	0	202	122
Y23206	EW	2	23	4	1	0	230	126
Y23208	NW	1	7	1	1	1	269	127
Y23209	NW	3	30	5	1	0	290	129
Y23211	EW	2	20	1	0	0	195	119
Y23212	EW	2	20	1	1	0	223	122
Y23214	NW	1	2	4	1	1	286	126
Y23215	NW	2	16	3	1	0	231	121
Y23216	NW	1	3	5	1	0	284	138
Y23217	EW	3	12	2	0	0	197	NA
Y23218	NW	1	4	3	0	0	275	132
Y23220	NW	2	16	3	1	0	280	133
Y23221	NW	2	17	2	1	1	281	132
Y23222	NW	3	15	1	1	0	281	132
Y23223	NW	3	13	4	1	1	308	132
Y23225	EW	2	24	2	0	0	189	115
Y23226	EW	1	5	2	0	0	235	128
Y23227	EW	2	20	1	0	0	206	116
Y23228	EW	1	9	5	0	0	241	126
Y23230	NW	1	7	1	0	0	258	125
Y23231	NW	2	22	1	0	0	263	135
Y23232	EW	1	6	3	0	0	206	119
Y23233	EW	1	1	4	0	0	250	128
Y23235	NW	1	7	1	0	0	227	124
Y23236	EW	3	27	3	1	0	246	125
Y23237	EW	3	14	5	0	0	240	129
Y23238	EW	2	19	5	0	0	228	125
Y23240	NW	2	17	2	0	0	268	127
Y23241	NW	1	7	1	0	0	258	128
Y23243	NW	2	16	3	0	0	251	128
Y23245	EW	3	12	2	1	0	215	125
Y23246	NW	1	4	3	0	1	305	132
Y23247	EW	1	5	2	0	0	209	122
Y23248	EW	2	19	5	1	0	244	132
Y23249	NW	1	2	4	1	1	280	132
Y23250	NW	2	25	4	1	0	258	135
Y23251	NW	2	22	1	1	0	279	132
Y23252	EW	3	28	4	0	0	215	124
Y23254	EW	1	9	5	0	0	234	129
Y23255	EW	1	6	3	0	0	156	120
Y23256	EW	3	14	5	0	0	188	122
Y23258	EW	1	8	1	0	0	189	119
Y23259	EW	1	6	3	0	0	247	125
Y23260	NW	3	11	3	1	0	258	130
Y23264	NW	1	3	5	1	1	297	130
Y23265	NW	3	29	2	1	1	290	135
